# Supplementary material for: ﻿Molecular and morphological evidence support a new species of RosaceaePrunus subg. Cerasus from Wuyishan National Park, southeast China
Source: PhytoKeys. 2024 Jan 31;237:269–79. doi: 10.3897/phytokeys.237.115098 (PMC10851151; doi:10.3897/phytokeys.237.115098)
Supplement: XML Treatment for Prunus tongmuensis [file phytokeys.237.115098-treatment1.xml]

<!DOCTYPE tp:taxon-treatment
  PUBLIC "-//TaxonX//DTD Taxonomic Treatment Publishing DTD v0 20100105//EN" "tax-treatment-NSO.dtd">
<tp:taxon-treatment xmlns:tp="http://www.plazi.org/taxpub"><tp:treatment-meta><kwd-group><label>Taxon classification</label><kwd>
                <named-content content-type="kingdom">Plantae</named-content>
              </kwd><kwd>
                <named-content content-type="order">Rosales</named-content>
              </kwd><kwd>
                <named-content content-type="family">Rosaceae</named-content>
              </kwd></kwd-group><mixed-citation publication-type="journal"><person-group><name><surname>Yi</surname><given-names>Xiangui</given-names></name><name><surname>Dong</surname><given-names>Jingjing</given-names></name><name><surname>Chen</surname><given-names>Jie</given-names></name><name><surname>Zhou</surname><given-names>Huajin</given-names></name><name><surname>Wu</surname><given-names>Tong</given-names></name><name><surname>Gao</surname><given-names>Shucheng</given-names></name><name><surname>Chen</surname><given-names>Xiangzhen</given-names></name><name><surname>LI</surname><given-names>Meng</given-names></name><name><surname>Wang</surname><given-names>Xianrong</given-names></name></person-group><article-title>﻿Molecular and morphological evidence support a new species of <tp:taxon-name><tp:taxon-name-part taxon-name-part-type="family">Rosaceae</tp:taxon-name-part></tp:taxon-name><italic><tp:taxon-name><tp:taxon-name-part taxon-name-part-type="genus" reg="Prunus">Prunus</tp:taxon-name-part></tp:taxon-name></italic> subg. <italic><tp:taxon-name><tp:taxon-name-part taxon-name-part-type="genus" reg="Prunus"/><tp:taxon-name-part taxon-name-part-type="subgenus" reg="Cerasus">Cerasus</tp:taxon-name-part></tp:taxon-name></italic> from Wuyishan National Park, southeast China</article-title><source>PhytoKeys</source><day>31</day><month>01</month><year>2024</year><volume>237</volume><fpage>269</fpage><lpage>279</lpage><pub-id pub-id-type="doi">10.3897/phytokeys.237.115098</pub-id></mixed-citation></tp:treatment-meta><tp:nomenclature><label>﻿</label><tp:taxon-name>
              <object-id xmlns:xlink="http://www.w3.org/1999/xlink" content-type="arpha" xlink:type="simple">FDC2BB86-26A1-5CBD-A316-3C867364A16B</object-id>
              <tp:taxon-name-part taxon-name-part-type="genus" reg="Prunus">Prunus</tp:taxon-name-part>
              <tp:taxon-name-part taxon-name-part-type="species" reg="tongmuensis">tongmuensis</tp:taxon-name-part>
              <object-id xmlns:xlink="http://www.w3.org/1999/xlink" content-type="ipni" xlink:type="simple">urn:lsid:ipni.org:names:77335470-1</object-id>
            </tp:taxon-name><tp:taxon-authority>X.G.Yi &amp; X.R.Wang</tp:taxon-authority><tp:taxon-status xmlns:xlink="http://www.w3.org/1999/xlink" xlink:type="simple">sp. nov.</tp:taxon-status><xref ref-type="fig" rid="F3">Figs 3</xref><xref ref-type="fig" rid="F4">, 4</xref></tp:nomenclature><tp:treatment-sec sec-type="diagnosis" id="SECID0EZ2AE"><title>Diagnosis.</title><p>This species closely resembles <italic><tp:taxon-name><tp:taxon-name-part taxon-name-part-type="genus" reg="Prunus">P.</tp:taxon-name-part><tp:taxon-name-part taxon-name-part-type="species" reg="dielsiana">dielsiana</tp:taxon-name-part></tp:taxon-name></italic> in leaf shape, however, it can be distinguished by no glands at the end of teeth (obvious glands at the end of tooth in <italic><tp:taxon-name><tp:taxon-name-part taxon-name-part-type="genus" reg="Prunus">P.</tp:taxon-name-part><tp:taxon-name-part taxon-name-part-type="species" reg="dielsiana">dielsiana</tp:taxon-name-part></tp:taxon-name></italic>), petiole yellow villous (petiole white villous in <italic><tp:taxon-name><tp:taxon-name-part taxon-name-part-type="genus" reg="Prunus">P.</tp:taxon-name-part><tp:taxon-name-part taxon-name-part-type="species" reg="dielsiana">dielsiana</tp:taxon-name-part></tp:taxon-name></italic>), 1–2 glands at leaf base (1–3 glands on the petiole in <italic><tp:taxon-name><tp:taxon-name-part taxon-name-part-type="genus" reg="Prunus">P.</tp:taxon-name-part><tp:taxon-name-part taxon-name-part-type="species" reg="dielsiana">dielsiana</tp:taxon-name-part></tp:taxon-name></italic>), Flowers 1–4 (2, 3), flowers opening at same time as leaves (flowers 3–6, flowers opening before leaves in <italic><tp:taxon-name><tp:taxon-name-part taxon-name-part-type="genus" reg="Prunus">P.</tp:taxon-name-part><tp:taxon-name-part taxon-name-part-type="species" reg="dielsiana">dielsiana</tp:taxon-name-part></tp:taxon-name></italic>), sepal erect or spread (sepal reflexed in <italic><tp:taxon-name><tp:taxon-name-part taxon-name-part-type="genus" reg="Prunus">P.</tp:taxon-name-part><tp:taxon-name-part taxon-name-part-type="species" reg="dielsiana">dielsiana</tp:taxon-name-part></tp:taxon-name></italic>), ripening dark purple (ripening red in <italic><tp:taxon-name><tp:taxon-name-part taxon-name-part-type="genus" reg="Prunus">P.</tp:taxon-name-part><tp:taxon-name-part taxon-name-part-type="species" reg="dielsiana">dielsiana</tp:taxon-name-part></tp:taxon-name></italic>).</p><fig id="F3" position="float" orientation="portrait"><object-id xmlns:xlink="http://www.w3.org/1999/xlink" content-type="doi" xlink:type="simple">10.3897/phytokeys.237.115098.figure3</object-id><object-id xmlns:xlink="http://www.w3.org/1999/xlink" content-type="arpha" xlink:type="simple">DEDB1D35-E933-51C1-8A08-50E1AD737308</object-id><label>Figure 3.</label><caption><p><italic><tp:taxon-name><tp:taxon-name-part taxon-name-part-type="genus" reg="Prunus">Prunus</tp:taxon-name-part><tp:taxon-name-part taxon-name-part-type="species" reg="tongmuensis">tongmuensis</tp:taxon-name-part></tp:taxon-name></italic> X.G.Yi &amp; X.R.Wang <bold>A</bold> flowering branch <bold>B</bold> fruiting branch <bold>C</bold> flower <bold>D</bold> fruit <bold>E</bold> pistil and stamen <bold>F</bold> petal <bold>G</bold> sepal <bold>H</bold> bract <bold>I</bold> involucral bract <bold>J</bold> leaf apex <bold>K</bold> two glands at the base of leaf <bold>L</bold> teeth.</p></caption><graphic xmlns:xlink="http://www.w3.org/1999/xlink" xlink:href="phytokeys-237-269_article-115098__-g003.jpg" position="float" orientation="portrait" xlink:type="simple" id="oo_976636.jpg"><uri content-type="original_file" xlink:type="simple">https://binary.pensoft.net/fig/976636</uri></graphic></fig></tp:treatment-sec><tp:treatment-sec sec-type="material" id="SECID0E36AE"><title>Type.</title><p>China. Fujian Province: Tongmuguan, Wuyishan National Park, <named-content xmlns:xlink="http://www.w3.org/1999/xlink" content-type="dwc:verbatimCoordinates" xlink:type="simple"><named-content content-type="geo-json" specific-use="{&#34;type&#34;:&#34;Point&#34;,&#34;coordinates&#34;:[118.124833,28.248500]}" id="NCID0EGAAG" xlink:type="simple">27°74.91'N, 117°67.49'E</named-content></named-content>, elev. ca. 728 m, 10 March, 2018, <italic>X.G. Yi 201832301</italic><named-content xmlns:xlink="http://www.w3.org/1999/xlink" content-type="dwc:institutional_code" xlink:title="Herbarium of Nanjing Forestry University" xlink:href="http://grbio.org/institution/nanjing-forestry-university" xlink:type="simple">NF</named-content>-201832302 (Holotype).</p><fig id="F4" position="float" orientation="portrait"><object-id xmlns:xlink="http://www.w3.org/1999/xlink" content-type="doi" xlink:type="simple">10.3897/phytokeys.237.115098.figure4</object-id><object-id xmlns:xlink="http://www.w3.org/1999/xlink" content-type="arpha" xlink:type="simple">72BAC2F0-B3EF-5051-99DF-528F45018917</object-id><label>Figure 4.</label><caption><p><italic><tp:taxon-name><tp:taxon-name-part taxon-name-part-type="genus" reg="Prunus">Prunus</tp:taxon-name-part><tp:taxon-name-part taxon-name-part-type="species" reg="tongmuensis">tongmuensis</tp:taxon-name-part></tp:taxon-name></italic> X.G.Yi et X. R.Wang <bold>A</bold> habitat <bold>B–G</bold> flowering branch <bold>H</bold> pollen grain <bold>I, J</bold> leaves <bold>K</bold> fruiting branch <bold>L</bold> young fruit branch <bold>M</bold> dark purple fruits.</p></caption><graphic xmlns:xlink="http://www.w3.org/1999/xlink" xlink:href="phytokeys-237-269_article-115098__-g004.jpg" position="float" orientation="portrait" xlink:type="simple" id="oo_976637.jpg"><uri content-type="original_file" xlink:type="simple">https://binary.pensoft.net/fig/976637</uri></graphic></fig></tp:treatment-sec><tp:treatment-sec sec-type="description" id="SECID0EXBAG"><title>Description.</title><p>Trees or shrubs, 3–10 m tall. Bark grayish brown. Young branchlets yellow-green, densely yellow villous. Winter buds ovoid, 2–4 mm. Stipules narrowly lorate, slightly shorter than petiole, caducous, margin glandular-serrate. Petiole 5 × 8 mm, densely covered with yellow villi. Leaf blade obovate, elliptic, or obovate-oblong, 4–10 × 2–4 cm, base rounded to broadly cuneate, margin biserrate or sharply serrulate, teeth with no gland; main and secondary veins densely covered with villous, secondary veins 7–12. Inflorescences umbellate, 1–4-flowered, involucral bracts brown, long elliptic, 6–8 mm long, ca. 3 mm in width, adaxially densely covered with appressed villous; bracts ovate, 1–3 mm in diam., margin strongly fimbriate, fimbria with a long-stalked gland. Flowers opening before leaves or nearly at the same time. Pedicel 0.5–1(–2) cm, spreading white villous. Hypanthium tubular-campanulate, 3–5 × 3–4 mm, outside densely villous, pubescent. Sepals usually reddish, triangular, 0.4–5.5 cm, erect, margin entire, apex acute to obtuse. Petals white or pink, ovate to obovate, apically entire or emarginate. Stamens 35–40, shorter than petals. Style as long as stamens, glabrous, stigma disciform. Drupe dark purple, ovoid, 1–1.2 × 0.5–0.8 cm; endocarp ovoid, 0.6–0.8 × 0.4 cm, deeply furrowed and pitted on the lateral sides, apex obtuse. Flowers Mar.–Apr., fruits in May.</p></tp:treatment-sec><tp:treatment-sec sec-type="etymology" id="SECID0E3BAG"><title>Etymology.</title><p>Referring to the locality (Tongmuguan) where this new species was found.</p></tp:treatment-sec><tp:treatment-sec sec-type="distribution" id="SECID0EBCAG"><title>Distribution and habitat.</title><p>This species is currently known only from Wuyishan National Park, Fujian and Jiangxi Province. This species grows in various habitats such as the margins of evergreen broad-leaved forests, valleys, or roadsides, at an altitude of 600–1000 m.</p></tp:treatment-sec></tp:taxon-treatment>
